# Supplementary material for: ErbB3 Phosphorylation as Central Event in Adaptive Resistance to Targeted Therapy in Metastatic Melanoma: Early Detection in CTCs during Therapy and Insights into Regulation by Autocrine Neuregulin
Source: Cancers (Basel). 2019 Sep 25;11(10):1425. doi: 10.3390/cancers11101425 (PMC6826737; doi:10.3390/cancers11101425)
Supplement: Supplementary file 1 [file cancers-11-01425-s001.zip]

Archive with 3 entries (3 files):
- cancers-580547-suppl-final2.docx
- Table S1.xlsx
- Table S2.xls
