# Supplementary material for: ErbB3 Phosphorylation as Central Event in Adaptive Resistance to Targeted Therapy in Metastatic Melanoma: Early Detection in CTCs during Therapy and Insights into Regulation by Autocrine Neuregulin
Source: Cancers (Basel). 2019 Sep 25;11(10):1425. doi: 10.3390/cancers11101425 (PMC6826737; doi:10.3390/cancers11101425)
Supplement: Supplementary file 1 [file cancers-11-01425-s001.zip › Table S1.xlsx]

## Sheet: DB CTC
ID	date before diagnosis melanoma	sex	BRAF STATUS	Kind of mutation	STAGE	M category	LDH at baseline	LDH RANGE	Site of distant metastasis at start: 1 = Soft tissue only; 2 lung +/- soft tissue; 3 = visceral other than lung +/- soft tissue +/- lung	CNS metastases present at start of treatment (yes/no)	Treatment before	start date	end date	Treatment ongoing	1 dose	Line of treatment	Treatment Post	IMMUNE-RELATED RESPONSE after 3 months	Best Responce	DATA Progression Disease (PD)	STATUS	DATE LAST OBSERVATION	Colitis Toxicity	OTHER
T002	2013-05-24	M	mut	V600E	IV	M1C	346	240-480	1	YES	no	no	no	Dabrafenib + Trametinib	2016-10-06	1°	no	SD	PR	/	ALIVE	2019-07-23
T003	2014-05-21	M	mut	V600E	IIIC	M0	411	240-480	no	NO	no	no	no	Dabrafenib + Trametinib	2016-10-17	1°	no	SD	CR	/	ALIVE	2019-07-23
T010	NA	M	mut	V600E	IV		274	135-225			ipilimumab + Nivolumab	2016-10-20	2016-12-23	Zelboraf + Cobimetinib	2017-02-09	2°	LAG3+Nivolumab	PR	PR	2018-01-30	DEC	2018-08-13		hypertension
T012	2015-02-26	M	mut	V600E	IV	M1C	722	240-480		YES	no	no	no	Zelboraf + Cobimetinib	2017-02-21	1°	no	SD	SD	2017-07-04	DEC	2017-08-15
T013	NA	F	mut	V600E	IV		250	240-480			no	no	no	Zelboraf + Cobimetinib	2017-02-27	1°	no	PR	PR	2018-11-07	ALIVE	2019-02-19
T015	2016-04-29	M	mut	V600E	IV		347	240-480			no	no	no	Zelboraf + Cobimetinib	2017-03-13	1°	no	PR	PR	2017-10-28	DEC	2017-10-28
T018	2013-06-28	F	mut	V600E	IV		300	240-480			no	no	no	Dabrafenib + Trametinib	2017-05-08	1°	no	SD	SD	/	ALIVE	2019-07-23
T032	NA	F	mut	V600E	IV		NA	NA		NO	Pembrolizumab	2017-01-18	2017-11-07	Dabrafenib + Trametinib	2017-11-20	2°	no	SD	PR	/	ALIVE	2019-07-23
T034	2016-01-15	F	mut	V600E	IV		226	135-225			Ipilimumab	2015-12-23	2016-02-24	Dabrafenib + Trametinib	2017-12-04	2°	Vemurafenib+Cobimetinib	SD	SD	/	ALIVE	2019-07-23	Diarrhea G2	the patient suspends dab + tram due to toxicity and switches to vemu + cobi
T049	2018-07-01	M	mut	V600E	IV	M1C	199	135-225	2	NO	nivolumab adjuvant	2019-05-07	2019-07-01	Dabrafenib + Trametinib	2019-07-16	1°	no				ALIVE	2019-07-23
T050	NA	M	mut	V600E	IV	M1C	145	135-225	3	NO	no	no	no	Dabrafenib + Trametinib	2019-07-19	1°	no				ALIVE	2019-07-23
	SD= Stable Disease
	CR=Complete Response
	PR= Partial Response
								135-225
