# Supplementary material for: ErbB3 Phosphorylation as Central Event in Adaptive Resistance to Targeted Therapy in Metastatic Melanoma: Early Detection in CTCs during Therapy and Insights into Regulation by Autocrine Neuregulin
Source: Cancers (Basel). 2019 Sep 25;11(10):1425. doi: 10.3390/cancers11101425 (PMC6826737; doi:10.3390/cancers11101425)
Supplement: Supplementary file 1 [file cancers-11-01425-s001.zip › Table S2.xls]

## Sheet: T02
	paziente T02			sample day 0		sample day 2
	cod.			16AA3412		16AA3459
				pErbB3 +	pErbB3 -	pErbB3 +	pErbB3 -
				13	1	4	1
				2	3	5	2
				4	0	5	1
				5	0	0	3
				8	0	6	0
				7	0	4	0
				11	1	0	7
				2	13	4	2
				4	0	5	0
				3	0	4	3
Media				5.9		3.7
DV				3.78447		2.05751
				Day 0		Day 2
			CTC totali	77		56
			pErbB3 +	59		37
			pErbB3 -	18		19
			% pErbB3 +	0.766234		0.660714

## Sheet:  T03
	paziente T03			sample day 0		sample day 2
	cod.			16AA3555		16AA3449
				pErbB3 +	pErbB3 -	pErbB3 +	pErbB3 -
				1	0	1	0
				0	1	4	1
				0	1	1	0
				0	4	5	0
				2	0	3	3
				0	2	4	0
				0	3	3	0
				0	0	8	0
				0	1	6	3
				0	1	3	2
						2	1
						1	0
Media				0.3		3.41667
DV				0.674949		2.15146
				Day 0		Day 2
			CTC totali	16		51
			pErbB3 +	3		40
			pErbB3 -	13		10
			% pErbB3 +	0.1875		0.784314

## Sheet: T10
	paziente T10			sample day 0		sample day 2
	cod.			16AA3407		16AA3116
				pErbB3 +	pErbB3 -	pErbB3 +	pErbB3 -
				1	0	0	4
				1	0	0	4
				0	1	2	0
				0	1	2	0
				2	0	6	0
				1	0	4	0
				0	1	0	2
				1	0	1	2
				0	7	1	0
				0	7	2	2
Media				0.6		1.8
DV				0.699206		1.93218
				Day 0		Day 2
			CTC totali	23		32
			pErbB3 +	6		18
			pErbB3 -	17		14
			% pErbB3 +	0.26087		0.5625

## Sheet: T12
	paziente T12			sample day 0		sample day 2
	cod.			16AA3339		16AA3315
				pErbB3 +	pErbB3 -	pErbB3 +	pErbB3 -
				0	2	0	5
				0	8	0	1
				0	2	0	1
				0	1	0	2
				3	0	0	1
				0	5	1	0
				1	1	0	1
				1	0	0	2
				0	2	0	1
				2	0	0	1
				1	0	0	2
						0	3
						0	3
						0	3
						0	0
Media				0.727273		0.0666667
DV				1.00905		0.258199
				Day 0		Day 2
			CTC totali	29		27
			pErbB3 +	8		1
			pErbB3 -	21		26
			% pErbB3 +	0.275862		0.037037

## Sheet: T13
	paziente T13			sample day 0		sample day 2
	cod.			16AA6255		16AA6231
				pErbB3 +	pErbB3 -	pErbB3 +	pErbB3 -
				3	0	1	0
				2	0	2	0
				1	0	0	1
				2	4	0	1
				1	0	0	1
				1	0	1	0
				2	0	2	0
				1	0	1	0
				2	0	0	1
				3	1	1	1
				1	0	1	2
				3	1
Media				1.83333		0.818182
DV				0.786245		0.750757
				Day 0		Day 2
			CTC totali	28		16
			pErbB3 +	22		9
			pErbB3 -	6		7
			% pErbB3 +	0.785714		0.5625

## Sheet: T15
	paziente T15			sample day 0		sample day 2
	cod.			16AA6447		16AA6245
				pErbB3 +	pErbB3 -	pErbB3 +	pErbB3 -
				1	1	1	1
				0	2	0	2
				2	0	1	2
				2	0	2	1
				0	1	2	2
				0	2	0	1
				2	0	1	0
				0	1	1	1
				1	0	1	1
				0	1	2	0
				2	0	1	0
				1	1	1	0
				2	0	2	0
				1	0	2	1
				0	2	2	0
				0	1	1	0
				1	1	1	0
Media				0.882353		1.23529
DV				0.900337		0.664211
				Day 0		Day 2
			CTC totali	28		33
			pErbB3 +	15		21
			pErbB3 -	13		12
			% pErbB3 +	0.535714		0.636364

## Sheet: T18
	Paziente T18			sample day 0		sample day 2
	cod.			16AA6258		16AA6112
				pErbB3+	pErbB3-	pErbB3+	pErbB3-
				0	2	0	3
				0	2	2	0
				0	1	0	1
				0	1	1	0
				0	2	1	1
				0	3	0	2
				0	3	2	0
				0	1	4	2
				0	1	3	0
				0	3	2	1
				0	2	0	2
MEDIA				0		1.3
DV				0		1.36182
			CTC totali	21		27
			pErbB3+	0		15
			pErbB3-	21		12
			%pErbB3 +	0		0.55

## Sheet: T34
	Paziente T34			sample day 0		sample day 2
	cod.			16AA62886		16AA6289
				pErbB3+	pErbB3-	pErbB3+	pErbB3-
				1	0	1	0
				0	2	0	6
				0	1	1	0
				0	1	1	0
				1	1	0	1
				0	53	0	10
				1	2	0	4
				0	1	0	3
				1	2	1	0
				1	0	3	1
						1	1
						5	0
						0	3
						1	0
MEDIA				0.5		1
DV				0.527046		1.41421
			CTC totali	68		43
			pErbB3+	5		14
			pErbB3-	63		29
			% pErbB3 +	0.073		0.32

## Sheet: T32
	Paziente T32			sample day 0		sample day 2
	cod.			16AA6445		16AA6408
				pErbB3+	pErbB3-	pErbB3+	pErbB3-
				0	9	4	6
				2	0	20	0
				11	2	2	0
				7	0	11	0
				10	0	10	0
				6	0	12	0
				2	0	5	1
				8	0	11	0
				2	3	2	8
				11	0	2	0
				0	3
MEDIA				5.36364		7.9
DEV. ST				4.31909		5.91514
			CTC totali	76		94
			pErbB3+	39		79
			pErbB3-	37		15
			%pErbB3 +	0.51		0.84

## Sheet: T49
	Paziente T49			sample day 0		sample day 3
	cod.			17AA1793		17AA1788
				pErbB3+	pErbB3-	pErbB3+	pErbB3-
				1	0	2	0
				4	1	1	0
				1	0	1	0
				2	0	3	0
				0	1	13	2
				4	0	2	0
				11	0	5	0
				0	1	3	0
				2	1	5	0
				2	1	2	0
MEDIA				2.7		3.7
DEV. ST				3.23351		3.56059
			CTC totali	32		39
			pErbB3+	27		37
			pErbB3-	5		2
			%pErbB3 +	84.37		94.87

[truncated: 2 more sheets: T50, %]
